# Supplementary material for: Systematic review and network meta-analysis of the efficacy of existing treatments for patients with recurrent glioblastoma
Source: Neurooncol Adv. 2021 Apr 9;3(1):vdab052. doi: 10.1093/noajnl/vdab052 (PMC8174573; doi:10.1093/noajnl/vdab052)
Supplement: vdab052_suppl_Supplementary_Materials [file vdab052_suppl_supplementary_materials.zip]

Archive with 6 entries (6 files):
- Supplementary_Material_S7.docx
- Supplementary_Material_S1.docx
- Supplementary_Material_S2.pdf
- Supplementary_Material_S4.docx
- Supplementary_Material_S5.docx
- Supplementary_Material_S6.docx
